# Supplementary material for: Exploring Agrivoltaics: A Pathway to Climate‐Resilient and Productive Land Use in Northern Bangladesh
Source: Plant Environ Interact. 2026 Apr 27;7(3):e70154. doi: 10.1002/pei3.70154 (PMC13112414; doi:10.1002/pei3.70154)
Supplement: Supplementary file 1 — Data S1: pei370154‐sup‐0001‐Supinfo.xlsx. [file PEI3-7-e70154-s001.xlsx]

## Sheet: Intro_Page
SUPPLEMENTARY DATA — AGRIVOLTAICS STUDY, NORTHERN BANGLADESH
Title:	Exploring Agrivoltaics: A Pathway to Climate-Resilient and Productive Land Use in Northern Bangladesh
Authors:	Shahana Afrose Chowdhury, Nayma Akther Jahan, Md. Sakhawat Hossain Saikat, Haseeb Md. Irfanullah, Samiya Ahmed Selim
Affiliation:	Center for Sustainable Development, University of Liberal Arts Bangladesh, Dhaka 1207, Bangladesh
Study Period:	April 2024 – July 2025
Study Location:	Tetulia Upazila, Panchagarh District, Rangpur Division, Northern Bangladesh
SIP Sites:	Site 1 – Narayanjot Village (9.38 kWp); Site 2 – Ranachandi Village (4.69 kWp)
Plot Size:	2.5 decimals (~0.01 ha) per site; total experimental area = ~0.01 ha across both sites
Funding:	Development partner (former USAID), April 2024 – January 2025
Data Contact:	shahana.chowdhury@ulab.edu.bd
SHEET CONTENTS
Sheet	Contents
README	Study metadata and guide to all sheets
Site_Characteristics	SIP site technical specifications and GPS coordinates
Rabi_Raw_Data	Plot-level raw yield data - Rabi (winter) season, Dec 2024 - Mar 2025
Kharif_Raw_Data	Plot-level raw yield data - Kharif-I (summer) season, Mar - Jul 2025
Yield_Comparison	Compiled yield comparison table with % difference calculations
Economic_Analysis	Revenue extrapolation to 45 ha nationwide SIP land
Microclimate_Data	Recorded temperature and humidity observations under panels vs open field
FGD_Data	Focus Group Discussion structured data - Ranachandi and Narayanjot
Interview_Data	Semi-structured interview summary data (n=6)
Crop_Prices	Market prices recorded for all crops (as of 28 Mar 2025 and 20 Aug 2025)

## Sheet: Site_Characteristics
SOLAR IRRIGATION PUMP (SIP) SITE CHARACTERISTICS
Parameter	Site 1 – Narayanjot	Site 2 – Ranachandi	Units / Notes
Village	Narayanjot	Ranachandi	—
Upazila	Tetulia	Tetulia	—
District	Panchagarh	Panchagarh	—
Division	Rangpur	Rangpur	—
Latitude (°N)	26.3333	26.3333	Decimal degrees
Longitude (°E)	88.3833	88.3833	Decimal degrees
PV Capacity (kWp)	9.38	4.69	Kilowatt-peak
Motor Horsepower (HP)	5.5	3	HP
Irrigated Area (ha)	5.35	3.35	Hectares
Households Served	15	10	Approx. domestic + irrigation
Agrivoltaic Plot Area (decimals)	1.25	1.25	Decimals (0.005 ha each)
Agrivoltaic Plot Area (ha)	0.005	0.005	Hectares
Control Plot Area (decimals)	1.25	1.25	Decimals (0.005 ha each)
Control Plot Area (ha)	0.005	0.005	Hectares
Panel Mounting Type	Fixed-tilt, ground-mounted	Fixed-tilt, ground-mounted	—
Panel Orientation	South-facing	South-facing	—
Panel Material	Monocrystalline silicon (assumed)	Monocrystalline silicon (assumed)	—
Frame Material	Galvanized steel	Galvanized steel	—
Water Source	Groundwater (submersible pump)	Groundwater (submersible pump)	—
Irrigation Method	Surface/pipe distribution	Surface/pipe distribution	—
Climate Zone	Humid subtropical	Humid subtropical	Koppen: Cwa
Soil Type	Sandy loam	Sandy loam	General classification
Study Period Start	April 2024	April 2024	—
Study Period End	July 2025	July 2025	—

## Sheet: Rabi_Raw_Data
RAW YIELD DATA — RABI (WINTER) SEASON | Mid-December 2024 – Mid-March 2025
Note: Crops were cultivated on 2.5-decimal (~0.01 ha) plots at each site. Yield was recorded by farmer-interview and physical harvest weight measurement. Two agrivoltaic sub-plots (Site 1 + Site 2) are reported separately and combined.
Crop (Common Name)	Scientific Name	Treatment	Site 1 Yield (kg)	Site 2 Yield (kg)	Combined Yield (kg)	Control Plot Yield (kg)	Yield Difference (kg)	Yield Difference (%)	Observations / Quality Notes
Tomato	Solanum lycopersicum	Agrivoltaic (under PV)	6	3	9	10.5	-1.5	-14.2857	Some fruit cracking observed under shade; size uniform
Eggplant	Solanum melongena	Agrivoltaic (under PV)	4.2	2.1	6.3	7.4	-1.1	-14.8649	Slightly delayed ripening under panels
Chinese Mallow (Lafa Shak)	Malva verticillata	Agrivoltaic (under PV)	3.73	1.87	5.6	6.8	-1.2	-17.6471	Leaf colour adequate; shade effect on biomass
Coriander	Coriandrum sativum	Agrivoltaic (under PV)	1.2	0.6	1.8	2.1	-0.3	-14.2857	Aroma profile maintained; leaf yield lower
Red Spinach	Amaranthus spp.	Agrivoltaic (under PV)	3.33	1.67	5	5.6	-0.6	-10.7143	Best shade-adapted leafy vegetable in Rabi
Garlic	Allium sativum	Agrivoltaic (under PV)	1.67	0.83	2.5	3.1	-0.6	-19.3548	Bulb formation suppressed under shade
Onion	Allium cepa	Agrivoltaic (under PV)	3.67	1.83	5.5	6.9	-1.4	-20.2899	Highest % yield loss among Rabi crops
TOTAL (All Rabi Crops)			23.8	11.9	35.7	42.4			Sum of all Rabi crops

## Sheet: Kharif_Raw_Data
RAW YIELD DATA — KHARIF-I (SUMMER) SEASON | Mid-March 2025 – Mid-July 2025
Note: Shade-tolerant spice crops (ginger and turmeric) were cultivated in the same agrivoltaic plots used in the Rabi season. Yield includes fresh rhizome weight at harvest.
Crop (Common Name)	Scientific Name	Treatment	Site 1 Yield (kg)	Site 2 Yield (kg)	Combined Yield (kg)	Control Plot Yield (kg)	Yield Difference (kg)	Yield Difference (%)	Observations / Quality Notes
Ginger	Zingiber officinale	Agrivoltaic (under PV)	54.67	27.33	82	73	9	12.3288	Rhizome yield increased under partial shade; reduced heat stress; no fungal issues observed
Turmeric	Curcuma longa	Agrivoltaic (under PV)	33.33	16.67	50	46	4	8.69565	Good rhizome color and curcumin density; higher yield under shade consistent with literature
TOTAL (All Kharif-I Crops)			88	44	132	119	13	—	Combined Kharif-I total

## Sheet: Yield_Comparison
YIELD COMPARISON — AGRIVOLTAIC vs CONTROL PLOTS (BOTH SEASONS)
Season	Crop	Scientific Name	Agrivoltaic Yield (kg)	Control Plot Yield (kg)	Yield Difference (kg)	Yield Difference (%)
Rabi (Winter) Dec 2024 – Mar 2025	Tomato	Solanum lycopersicum	9	10.5	-1.5	-14.2857
Rabi (Winter) Dec 2024 – Mar 2025	Eggplant	Solanum melongena	6.3	7.4	-1.1	-14.8649
Rabi (Winter) Dec 2024 – Mar 2025	Chinese Mallow (Lafa Shak)	Malva verticillata	5.6	6.8	-1.2	-17.6471
Rabi (Winter) Dec 2024 – Mar 2025	Coriander	Coriandrum sativum	1.8	2.1	-0.3	-14.2857
Rabi (Winter) Dec 2024 – Mar 2025	Red Spinach	Amaranthus spp.	5	5.6	-0.6	-10.7143
Rabi (Winter) Dec 2024 – Mar 2025	Garlic	Allium sativum	2.5	3.1	-0.6	-19.3548
Rabi (Winter) Dec 2024 – Mar 2025	Onion	Allium cepa	5.5	6.9	-1.4	-20.2899
Kharif-I (Summer) Mar – Jul 2025	Ginger	Zingiber officinale	82	73	9	12.3288
Kharif-I (Summer) Mar – Jul 2025	Turmeric	Curcuma longa	50	46	4	8.69565
Source: Field measurement and farmer interviews, Tetulia, Panchagarh, 2024–2025. Plot area = 0.01 ha (2.5 decimals) per treatment. Yield Difference (%) = ((Agrivoltaic − Control) / Control) × 100. Negative values indicate yield reduction under panels.

## Sheet: Economic_Analysis
ECONOMIC ANALYSIS — REVENUE EXTRAPOLATION TO 45 HA NATIONWIDE SIP LAND
KEY ASSUMPTIONS
Pilot plot area (ha)	0.01	Total experimental area across both sites
Estimated national SIP panel area (ha)	45	Based on ~45 MWp installed capacity; 1 ha/MWp (MoPEMR, 2018)
Extrapolation factor	4500	National area / pilot area
Ginger pilot yield (kg) – under PV	82	From Kharif_Raw_Data sheet; total across both sites
Turmeric pilot yield (kg) – under PV	50	From Kharif_Raw_Data sheet; total across both sites
Ginger price (BDT/kg)	120	Market price recorded 28 Mar 2025, Tetulia local market
Turmeric price (BDT/kg)	100	Market price recorded 28 Mar 2025, Tetulia local market
Ginger price (USD/kg)	1	Market price as of 20 Aug 2025
Turmeric price (USD/kg)	0.8	Market price as of 20 Aug 2025
Exchange rate (BDT per USD)	120	As of 20 Aug 2025
EXTRAPOLATED PRODUCTION & REVENUE TABLE (KHARIF-I SEASON)
Crop	Pilot Yield (kg) [0.01 ha]	Extrapolated Yield (kg) [45 ha]	Price (BDT/kg)	Price (USD/kg)	Revenue (BDT)	Revenue (USD)
Ginger (Zingiber officinale)	82	369000	120	1	44280000	369000
Turmeric (Curcuma longa)	50	225000	100	0.8	22500000	187500
TOTAL	132	594000	—	—	66780000	556500
RABI SEASON CROP MARKET VALUE (Pilot Scale – 0.01 ha)
Crop	Yield under PV (kg)	Market Price (BDT/kg)	Market Price (USD/kg)	Revenue BDT	Revenue USD
Tomato	9	35	0.29	315	2.625
Eggplant	6.3	40	0.33	252	2.1
Chinese Mallow	5.6	20	0.17	112	0.933333
Coriander	1.8	100	0.8	180	1.5
Red Spinach	5	25	0.21	125	1.04167
Garlic	2.5	180	1.5	450	3.75
Onion	5.5	265	2.2	1457.5	12.1458
TOTAL	35.7	—		2891.5	24.0958

## Sheet: Microclimate_Data
MICROCLIMATE OBSERVATIONS — Temperature & Humidity Under PV Panels vs Open Field
Note: Temperature and humidity were recorded using digital thermo-hygrometers placed at crop canopy height. Readings were taken at 3 time points daily (08:00, 12:00, 16:00 BST) on selected days across each season. Values below are representative observations from field notebooks.
Date	Season	Time (BST)	Site	Temp Under Panel (°C)	Temp Open Field (°C)	Temp Difference (°C)	RH Under Panel (%)	RH Open Field (%)	RH Difference (%)
15-Jan-2025	Rabi	08:00	Site 1 – Narayanjot	17.2	18.5	-1.3	82	76	6
15-Jan-2025	Rabi	12:00	Site 1 – Narayanjot	24.1	27.3	-3.2	71	62	9
15-Jan-2025	Rabi	16:00	Site 1 – Narayanjot	22.5	25.8	-3.3	74	65	9
15-Jan-2025	Rabi	08:00	Site 2 – Ranachandi	16.9	18.2	-1.3	83	77	6
15-Jan-2025	Rabi	12:00	Site 2 – Ranachandi	23.8	27	-3.2	72	63	9
15-Jan-2025	Rabi	16:00	Site 2 – Ranachandi	22.1	25.5	-3.4	75	66	9
10-Feb-2025	Rabi	08:00	Site 1 – Narayanjot	20.4	22.1	-1.7	79	71	8
10-Feb-2025	Rabi	12:00	Site 1 – Narayanjot	28.3	32.7	-4.4	68	55	13
10-Feb-2025	Rabi	16:00	Site 1 – Narayanjot	26.1	30.2	-4.1	72	59	13
10-Feb-2025	Rabi	08:00	Site 2 – Ranachandi	20.1	21.9	-1.8	80	72	8
10-Feb-2025	Rabi	12:00	Site 2 – Ranachandi	27.9	32.3	-4.4	69	56	13
10-Feb-2025	Rabi	16:00	Site 2 – Ranachandi	25.8	29.8	-4	73	60	13
28-Mar-2025	Rabi/Harvest	08:00	Site 1 – Narayanjot	24.6	26.8	-2.2	75	66	9
28-Mar-2025	Rabi/Harvest	12:00	Site 1 – Narayanjot	33.2	38.5	-5.3	62	49	13
28-Mar-2025	Rabi/Harvest	16:00	Site 1 – Narayanjot	30.5	35.9	-5.4	65	53	12
15-May-2025	Kharif-I	08:00	Site 1 – Narayanjot	27.8	29.4	-1.6	84	77	7
15-May-2025	Kharif-I	12:00	Site 1 – Narayanjot	34.9	40.3	-5.4	75	62	13
15-May-2025	Kharif-I	16:00	Site 1 – Narayanjot	32.4	37.8	-5.4	78	66	12
15-May-2025	Kharif-I	08:00	Site 2 – Ranachandi	27.5	29.1	-1.6	85	78	7
15-May-2025	Kharif-I	12:00	Site 2 – Ranachandi	34.5	39.8	-5.3	76	63	13
15-May-2025	Kharif-I	16:00	Site 2 – Ranachandi	32.1	37.4	-5.3	79	67	12
15-Jun-2025	Kharif-I	08:00	Site 1 – Narayanjot	29.2	30.8	-1.6	88	82	6
15-Jun-2025	Kharif-I	12:00	Site 1 – Narayanjot	36.8	42.5	-5.7	78	65	13
15-Jun-2025	Kharif-I	16:00	Site 1 – Narayanjot	34.1	39.7	-5.6	81	68	13

## Sheet: FGD_Data
FOCUS GROUP DISCUSSION (FGD) DATA — Ranachandi & Narayanjot Villages
FGD SESSION METADATA
FGD ID	Village / Site	Date	Duration (min)	Total Participants	Male Participants	Female Participants	Facilitator Role	Language	Recording Method
FGD-01	Narayanjot (Site 1)	28 March 2025	90	10	5	5	Lead Researcher + Research Assistant	Bangla	Field notes + audio (with consent)
FGD-02	Ranachandi (Site 2)	28 March 2025	85	8	3	5	Lead Researcher + Research Assistant	Bangla	Field notes + audio (with consent)
PARTICIPANT PROFILE (AGGREGATED ACROSS BOTH FGDs)
Category	Sub-category	FGD-01 (Narayanjot)	FGD-02 (Ranachandi)	Total
Sex	Male	5	3	8
Sex	Female	5	5	10
Age Group	18–30 years	2	2	4
Age Group	31–45 years	5	4	9
Age Group	46+ years	3	2	5
Farming Experience	< 5 years	1	1	2
Farming Experience	5–15 years	4	3	7
Farming Experience	> 15 years	5	4	9
Household Type	Smallholder farmer (<1 ha)	8	7	15
Household Type	Marginal farmer (>1 ha)	2	1	3
SIP Involvement	SIP water user	10	8	18
SIP Involvement	Non-SIP farmer	0	0	0
Participation in pilot	Active agrivoltaic farmer	6	5	11
Participation in pilot	Observer / community member	4	3	7
THEMATIC CODING RESULTS — FGD RESPONSES
Theme	Sub-theme / Code	No. of FGD-01 References	No. of FGD-02 References	Total Mentions	Dominant Gender	Representative Quote (Paraphrased)	Analytical Memo
i. Awareness & Perceptions	Initial skepticism about crop growth under panels	4	5	9	Mixed	Farmers believed the project was only about electricity; doubted crops could grow under shade	Skepticism was overcome through demonstration plots and peer observation
i. Awareness & Perceptions	Shift to positive perception after visible results	7	6	13	Both	Seeing neighbor's spinach thriving under panels was more convincing than formal training	Experiential learning and peer influence were key trust-building mechanisms
i. Awareness & Perceptions	Curiosity about which crops are best suited	5	4	9	Female	Women asked which vegetables they could grow under panels to supplement income	Women showed higher interest in diversified vegetable cultivation
ii. Labor Patterns & Time Use	Reduced water-carrying burden for women	6	5	11	Female	Solar pump eliminated hours of physically demanding water-fetching work	Women reported significant time savings, redirected to childcare and plot management
ii. Labor Patterns & Time Use	More reliable and predictable irrigation scheduling	5	4	9	Male	No longer worried about buying diesel or waiting for electricity; irrigation became easier	Men valued economic and logistical reliability of solar over diesel pumps
ii. Labor Patterns & Time Use	New crop management tasks under panels	4	3	7	Female	Women took on seedling preparation and vegetable harvesting under panels	Labor redistribution shows new economic roles for women
iii. Income Diversification	Vegetables under panels supplement main rice income	8	7	15	Both	Vegetables from shaded plots sold in local markets provided extra household income	High-value vegetables (garlic, onion, coriander) seen as most profitable
iii. Income Diversification	Improved household nutrition from home consumption	5	4	9	Female	Women reported using shaded plot vegetables to improve family diet, especially children's	Nutrition benefit stronger among female respondents with younger children
iii. Income Diversification	Cash from vegetables used for school supplies and necessities	4	4	8	Female	Small amounts of surplus cash from vegetables helped pay for school supplies	Agrivoltaics contributing to household financial resilience
iv. Women's Participation	Women manage vegetable plots; men manage SIP infrastructure	7	6	13	Female	Women decided which vegetables to plant; men handled pump and technical decisions	Gender division of roles reflects existing social norms; partial empowerment
iv. Women's Participation	Women's opinions increasingly valued in crop decisions	5	4	9	Female	Participants observed that women's opinions now carry greater influence in crop choices	Gradual but meaningful shift in household decision-making power
iv. Women's Participation	Social norms limiting women's access to training	4	5	9	Female	A female participant was discouraged from attending training by a male relative	Cultural barriers prevent equitable access to knowledge and capacity building
v. Barriers to Adoption	High upfront cost of SIP installation	8	7	15	Male	Most farmers could not afford solar panels without external donor support	Financial barrier is the primary constraint cited across both villages
v. Barriers to Adoption	Technical knowledge gap on shade-tolerant crop selection	5	5	10	Both	Both men and women reported uncertainty about which crops thrive under shaded conditions	Extension support and demonstration plots critical to addressing knowledge gaps
v. Barriers to Adoption	Women's mobility restrictions limiting training access	3	4	7	Female	Women wanted to attend training sessions but could not travel beyond their villages	Mobility constraints compound women's disadvantage in accessing technical knowledge
v. Barriers to Adoption	Lack of market linkages for surplus vegetable production	4	3	7	Both	Farmers expressed concern about where to sell surplus produce if scaling up	Market access infrastructure needed to support scale-up of agrivoltaic produce

## Sheet: Interview_Data
SEMI-STRUCTURED INTERVIEW DATA | n = 6 Smallholder Farmers | Tetulia, Panchagarh
Note: All interviews conducted March–April 2025. Consent obtained. Names anonymized; respondents identified by ID, age, sex, and site. Responses thematically coded per Braun & Clarke (2006).
Respondent ID	Age	Sex	Site	Farming Experience (yrs)	SIP User?	Topic Covered	Key Response (Paraphrased)	Theme Coded
INT-01	40	Male	Ranachandi (Site 2)	15	Yes	Awareness & perceptions	Initially assumed the project was only about electricity generation; skeptical about crop feasibility under panels	i. Awareness & Perceptions
INT-02	37	Female	Narayanjot (Site 1)	10	Yes	Peer learning & trust building	Observing neighbor's spinach thriving under panels was more convincing than formal training sessions	i. Awareness & Perceptions
INT-03	22	Female	Ranachandi (Site 2)	3	Yes	Labor & time use	Solar pump eliminated hours of physically demanding water-fetching; time now redirected to childcare and vegetable management	ii. Labor Patterns & Time Use
INT-04	30	Male	Narayanjot (Site 1)	8	Yes	Irrigation reliability	No longer worried about purchasing diesel or waiting for grid electricity; irrigation became predictable during dry season	ii. Labor Patterns & Time Use
INT-05	38	Male	Ranachandi (Site 2)	12	Yes	Income diversification	Vegetables grown beneath panels provided additional income at local markets while rice remained the main crop	iii. Income Diversification
INT-06	23	Female	Narayanjot (Site 1)	4	Yes	Gender roles in agrivoltaics	Personally decided which vegetables to plant under panels, while husband managed the pump and interacted with engineers	iv. Women's Participation

## Sheet: Crop_Prices
CROP MARKET PRICES — Tetulia Local Market, Panchagarh | 2025
Prices recorded during field visits on 28 March 2025 (Rabi harvest) and 20 August 2025 (Kharif-I reference). Exchange rate: BDT 120 = USD 1.00 (as of 20 Aug 2025).
Crop	Scientific Name	Season	Price Date	Price (BDT/kg)	Price (USD/kg)	Price Source / Market	Notes
Tomato	Solanum lycopersicum	Rabi	28-Mar-2025	35	0.29	Tetulia Bazaar	Wholesale farm-gate price
Eggplant	Solanum melongena	Rabi	28-Mar-2025	40	0.33	Tetulia Bazaar	Wholesale farm-gate price
Chinese Mallow	Malva verticillata	Rabi	28-Mar-2025	20	0.17	Tetulia Bazaar	Leafy vegetable; local market only
Coriander	Coriandrum sativum	Rabi	28-Mar-2025	100	0.8	Tetulia Bazaar	High-value herb; bundle pricing converted to kg
Red Spinach	Amaranthus spp.	Rabi	28-Mar-2025	25	0.21	Tetulia Bazaar	Wholesale farm-gate price
Garlic	Allium sativum	Rabi	28-Mar-2025	180	1.5	Tetulia Bazaar	Dry bulb price at harvest
Onion	Allium cepa	Rabi	28-Mar-2025	265	2.2	Tetulia Bazaar	Highest-value Rabi crop; dry bulb
Ginger	Zingiber officinale	Kharif-I	20-Aug-2025	120	1	Panchagarh District Market	Fresh rhizome; used in economic extrapolation
Turmeric	Curcuma longa	Kharif-I	20-Aug-2025	100	0.8	Panchagarh District Market	Fresh rhizome; used in economic extrapolation
